# Supplementary material for: Out-of-pocket payments, vertical equity and unmet medical needs in France: A national multicenter prospective study on lymphedema
Source: PLoS One. 2019 May 8;14(5):e0216386. doi: 10.1371/journal.pone.0216386 (PMC6506146; doi:10.1371/journal.pone.0216386)
Supplement: S2 File — (XLSX) [file pone.0216386.s002.xlsx]

## Sheet: Sheet1
Obs	Age	revenu_uc	duree_mois1	RENONCEMENT_F	RENONCEMENT_Km	TOTAL_CS	TOTAL_SECU_CS	TOTAL_MUTU_CS	TOTAL_DOMI	TOTAL_SECU_DOMI	TOTAL_MUTU_DOMI	TOTAL_ACTES_DOMI	TOTAL_MEDI	TOTAL_SECU_MEDI	TOTAL_MUTU_MEDI	TOTAL_TRANSPORT	TOTAL_SECU_TRANSPORT	TOTAL_MUTU_TRANSPORT	TOTAL_DM	TOTAL_SECU_DM	TOTAL_MUTU_DM	TOTAL_CURE	TOTAL_SECU_CURE	TOTAL_MUTU_CURE	TOTAL_EXAMEN	TOTAL_SECU_EXAMEN	TOTAL_MUTU_EXAMEN	TOTAL_DEP	RAC_CS_AMO	RAC_CS_AMC	RAC_DOMI_AMO	RAC_DOMI_AMC	RAC_MEDI_AMO	RAC_MEDI_AMC	RAC_TRANSPORT_AMO	RAC_TRANSPORT_AMC	RAC_DM_AMO	RAC_DM_AMC	RAC_CURE_AMO	RAC_CURE_AMC	RAC_EXAMEN_AMO	RAC_EXAMEN_AMC	RAC_DEP_AMO	RAC_DEP_AMC	RAC_TOTAL_AMO	RAC_TOTAL_AMC	RAC_CREME_AMO	RAC_CREME_AMC	RAC_AIDE_AMO
1	50-59	583.33	6	1	1	25	24	0	194	110	80	10	0	0	0	275	80	0	0	0	0	0	0	0	60	42	17	0	1	1	84	4	0	0	195	195	0	0	0	0	18	1	0	0	298	201	0	0	0
2	40-49	1875	5.16529	0	0	23	20	0	460	446	0	28	0	0	0	24	0	0	165	37	41	0	0	0	23	20	0	0	3	3	14	14	0	0	24	24	128	87	0	0	3	3	0	0	197	156	25	25	0
3	60-69	1166.67	6	0	0	27	23	0	690	667	0	39	0	0	0	0	0	0	307	59	140	0	0	0	0	0	0	54	4	4	23	23	0	0	0	0	248	108	0	0	0	0	54	54	515	375	186	186	0
4	50-59	1000	6	0	1	199	129	28	531	531	0	30	0	0	0	0	0	0	507	157	272	0	0	0	0	0	0	151	70	42	0	0	0	0	0	0	350	78	0	0	0	0	151	151	571	271	0	0	0
5	60-69	2500	6	0	0	158	155	0	35	35	0	2	0	0	0	0	0	0	0	0	0	2234	952	0	93	92	0	0	3	3	0	0	0	0	0	0	0	0	1282	1282	1	1	0	0	1286	1286	0	0	0
6	50-59	1166.67	6	0	0	0	0	0	102	102	0	6	0	0	0	0	0	0	0	0	0	0	0	0	0	0	0	0	0	0	0	0	0	0	0	0	0	0	0	0	0	0	0	0	81	81	81	81	0
7	50-59	2500	6	0	0	149	146	0	551	534	0	29	46	37	0	166	0	0	731	185	256	0	0	0	0	0	0	57	3	3	17	17	9	9	166	166	546	290	0	0	0	0	57	57	803	547	5	5	0
8	30-39	1388.89	4.59504	0	0	73	73	0	0	0	0	0	92	92	0	13	9	0	0	0	0	0	0	0	0	0	0	67	0	0	0	0	0	0	4	4	0	0	0	0	0	0	67	67	71	71	0	0	0
9	50-59	700	4	0	0	0	0	0	397	224	161	0	0	0	0	450	0	0	0	0	0	0	0	0	0	0	0	0	0	0	173	12	0	0	450	450	0	0	0	0	0	0	0	0	628	467	5	5	0
10	70+	3500	6	0	0	50	50	0	0	0	0	0	0	0	0	40	32	0	413	187	143	0	0	0	0	0	0	0	0	0	0	0	0	0	8	8	226	83	0	0	0	0	0	0	234	91	0	0	0
11	50-59	210	6	0	0	72	71	0	0	0	0	0	0	0	0	0	0	0	169	36	4	0	0	0	0	0	0	0	1	1	0	0	0	0	0	0	133	129	0	0	0	0	0	0	134	130	0	0	0
12	50-59	833.33	6	0	0	136	129	7	502	502	0	26	26	0	0	90	0	0	446	60	0	1378	383	150	0	0	0	0	7	0	0	0	26	26	90	90	386	386	995	845	0	0	0	0	1504	1347	0	0	0
13	70+	4500	6	0	0	48	48	0	0	0	0	0	0	0	0	0	0	0	643	217	0	0	0	0	50	50	0	0	0	0	0	0	0	0	0	0	426	426	0	0	0	0	0	0	426	426	0	0	0
14	40-49	1500	5.92562	0	0	0	0	0	0	0	0	0	0	0	0	0	0	0	0	0	0	0	0	0	0	0	0	110	0	0	0	0	0	0	0	0	0	0	0	0	0	0	110	110	155	155	45	45	0
15	20-29	3500	6	0	0	51	44	7	315	179	126	21	0	0	0	105	0	0	708	52	35	0	0	0	0	0	0	0	7	0	136	10	0	0	105	105	656	621	0	0	0	0	0	0	908	740	4	4	0
16	40-49	714.29	6	1	0	25	25	0	848	798	0	39	0	0	0	105	0	0	196	44	0	0	0	0	0	0	0	0	0	0	50	50	0	0	105	105	152	152	0	0	0	0	0	0	322	322	15	15	0
17	60-69	2500	6	0	0	142	140	0	2048	2048	0	228	31	19	6	1220	1220	0	455	319	13	0	0	0	133	133	0	0	2	2	0	0	12	6	0	0	136	123	0	0	0	0	0	0	162	137	12	6	0
18	40-49	1500	6	0	1	25	25	0	384	369	0	24	1	1	0	156	156	0	305	60	98	0	0	0	0	0	0	0	0	0	15	15	0	0	0	0	245	147	0	0	0	0	0	0	260	162	0	0	0
19	50-59	1166.67	6	0	0	0	0	0	684	681	0	31	22	22	0	0	0	0	436	245	0	0	0	0	0	0	0	0	0	0	3	3	0	0	0	0	191	191	0	0	0	0	0	0	194	194	0	0	0
20	60-69	2500	6	0	0	23	16	7	429	256	136	21	0	0	0	57	0	0	919	398	252	0	0	0	0	0	0	0	7	0	173	37	0	0	57	57	521	269	0	0	0	0	0	0	758	363	0	0	0
21	<20	1442.31	3.52893	0	0	23	16	7	80	45	24	0	0	0	0	0	0	0	0	0	0	0	0	0	0	0	0	0	7	0	35	11	0	0	0	0	0	0	0	0	0	0	0	0	42	11	0	0	0
22	<20	1785.71	5.89256	0	0	0	0	0	731	731	0	43	0	0	0	0	0	0	0	0	0	0	0	0	0	0	0	0	0	0	0	0	0	0	0	0	0	0	0	0	0	0	0	0	0	0	0	0	0
23	<20	3214.29	6	1	0	0	0	0	0	0	0	0	0	0	0	0	0	0	0	0	0	0	0	0	0	0	0	200	0	0	0	0	0	0	0	0	0	0	0	0	0	0	200	200	200	200	0	0	0
24	<20	2019.23	6	0	0	20	0	0	456	456	0	24	0	0	0	100	0	0	124	13	9	0	0	0	0	0	0	0	20	20	0	0	0	0	100	100	111	102	0	0	0	0	0	0	231	222	0	0	0
25	30-39	2083.33	6	0	0	0	0	0	808	780	0	52	0	0	0	169	0	0	0	0	0	0	0	0	0	0	0	0	0	0	28	28	0	0	169	169	0	0	0	0	0	0	0	0	197	197	0	0	0
26	50-59	2500	3.6281	1	0	257	250	0	560	560	0	28	600	600	0	0	0	0	315	58	104	0	0	0	159	153	0	3034	7	7	0	0	0	0	0	0	257	153	0	0	6	6	3034	3034	3349	3245	45	45	0
27	50-59	2625	6	0	1	146	146	0	0	0	0	0	50	50	0	0	0	0	181	93	0	0	0	0	715	715	0	0	0	0	0	0	0	0	0	0	88	88	0	0	0	0	0	0	96	96	8	8	0
28	70+	2500	5.92562	0	0	0	0	0	772	772	0	50	0	0	0	0	0	0	202	79	13	0	0	0	0	0	0	0	0	0	0	0	0	0	0	0	123	110	0	0	0	0	0	0	123	110	0	0	0
29	50-59	2282.61	5.29752	0	0	108	90	0	900	890	0	45	146	129	0	336	0	0	183	50	19	0	0	0	11	11	0	0	18	18	10	10	17	17	336	336	133	114	0	0	0	0	0	0	554	535	40	40	0
30	50-59	1500	4.79339	0	0	23	14	9	496	295	189	21	50	27	15	25	0	0	399	30	20	0	0	0	0	0	0	150	9	0	201	12	23	8	25	25	369	349	0	0	0	0	150	150	886	653	109	109	0
31	60-69	1666.67	5.56198	0	0	98	98	0	1270	1194	76	66	7	0	0	882	141	9	118	58	15	0	0	0	70	70	0	25	0	0	76	0	7	7	741	732	60	45	0	0	0	0	25	25	948	848	39	39	0
32	30-39	3500	3.2314	0	1	25	24	0	135	0	0	0	15	0	0	5	0	0	471	140	231	0	0	0	23	15	7	0	1	1	135	135	15	15	5	5	331	100	0	0	8	1	0	0	529	291	34	34	0
33	60-69	2500	5.95868	0	1	46	37	7	812	480	324	42	0	0	0	290	72	0	870	50	224	0	0	0	0	0	0	200	9	2	332	8	0	0	218	218	820	596	0	0	0	0	200	200	1594	1039	15	15	0
34	60-69	1250	6	1	1	118	118	0	308	308	0	20	4	4	0	1362	0	0	188	0	0	0	0	0	343	343	0	0	0	0	0	0	0	0	1362	1362	188	188	0	0	0	0	0	0	1550	1550	0	0	0
35	60-69	2500	6	1	0	1023	996	16	3737	3711	26	157	1195	1195	0	6087	6034	0	336	240	96	0	0	0	771	745	26	0	27	11	26	0	0	0	53	53	96	0	0	0	26	0	0	0	333	169	105	105	0
36	60-69	1166.67	6	0	0	382	382	0	483	483	0	23	0	0	0	240	0	0	209	41	0	0	0	0	0	0	0	0	0	0	0	0	0	0	240	240	168	168	0	0	0	0	0	0	408	408	0	0	0
37	60-69	1166.67	6	1	0	46	39	6	883	883	0	41	44	0	0	943	0	0	216	63	18	0	0	0	0	0	0	0	7	1	0	0	44	44	943	943	153	135	0	0	0	0	0	0	1157	1133	10	10	0
38	70+	1250	6	0	0	25	24	0	368	357	0	23	0	0	0	462	0	0	0	0	0	0	0	0	60	59	0	0	1	1	11	11	0	0	462	462	0	0	0	0	1	1	0	0	475	475	0	0	0
39	70+	1750	2.89256	0	0	60	0	0	0	0	0	0	0	0	0	0	0	0	130	0	0	0	0	0	0	0	0	0	60	60	0	0	0	0	0	0	130	130	0	0	0	0	0	0	190	190	0	0	0
40	20-29	675	6	1	0	0	0	0	69	69	0	3	0	0	0	0	0	0	0	0	0	0	0	0	0	0	0	0	0	0	0	0	0	0	0	0	0	0	0	0	0	0	0	0	0	0	0	0	0
41	50-59	1071.43	3.03306	0	0	0	0	0	0	0	0	0	0	0	0	0	0	0	349	55	0	0	0	0	0	0	0	39	0	0	0	0	0	0	0	0	294	294	0	0	0	0	39	39	333	333	0	0	0
42	60-69	2500	5.39669	0	0	150	147	0	838	813	0	52	70	70	0	431	0	0	86	15	0	0	0	0	0	0	0	128	3	3	25	25	0	0	431	431	71	71	0	0	0	0	128	128	697	697	39	39	0
43	60-69	833.33	6	1	0	0	0	0	0	0	0	0	12	0	0	0	0	0	168	51	38	0	0	0	0	0	0	0	0	0	0	0	12	12	0	0	117	79	0	0	0	0	0	0	129	91	0	0	0
44	60-69	2500	6	0	0	0	0	0	981	550	400	51	0	0	0	218	142	76	589	237	352	0	0	0	0	0	0	0	0	0	431	31	0	0	76	0	352	0	0	0	0	0	0	0	860	31	1	0	0
45	50-59	1000	6	1	0	180	175	0	496	444	40	25	276	243	33	76	0	0	504	388	0	0	0	0	91	58	31	24	5	5	52	12	33	0	76	76	116	116	0	0	33	2	24	24	419	315	80	80	0
46	40-49	1166.67	6	1	1	0	0	0	0	0	0	0	0	0	0	0	0	0	90	7	14	0	0	0	0	0	0	555	0	0	0	0	0	0	0	0	83	69	0	0	0	0	555	555	638	624	0	0	0
47	60-69	3500	6	0	0	26	17	8	769	425	296	38	0	0	0	271	0	0	178	26	18	0	0	0	0	0	0	0	9	1	344	48	0	0	271	271	152	134	0	0	0	0	0	0	776	454	0	0	0
48	60-69	6666.67	2.39669	0	0	0	0	0	105	75	30	5	0	0	0	0	0	0	0	0	0	0	0	0	0	0	0	0	0	0	30	0	0	0	0	0	0	0	0	0	0	0	0	0	30	0	0	0	0
49	60-69	1666.67	6	0	0	103	52	14	215	210	0	10	0	0	0	35	0	0	600	181	419	0	0	0	21	20	0	217	51	37	5	5	0	0	35	35	419	0	0	0	1	1	217	217	732	299	4	4	0
50	30-39	1750	6	0	0	0	0	0	1170	671	468	70	0	0	0	0	0	0	244	90	126	0	0	0	0	0	0	0	0	0	499	31	0	0	0	0	154	28	0	0	0	0	0	0	653	59	0	0	0
51	40-49	892.86	6	1	0	0	0	0	700	700	0	70	0	0	0	2350	2350	0	140	40	70	0	0	0	0	0	0	62	0	0	0	0	0	0	0	0	100	30	0	0	0	0	62	62	162	92	0	0	0
52	70+	1250	6	0	0	0	0	0	540	540	0	55	0	0	0	1150	1150	0	61	0	17	0	0	0	0	0	0	0	0	0	0	0	0	0	0	0	61	44	0	0	0	0	0	0	61	44	0	0	0
53	70+	1250	6	0	0	0	0	0	540	540	0	54	0	0	0	1150	1150	0	17	0	17	0	0	0	0	0	0	0	0	0	0	0	0	0	0	0	17	0	0	0	0	0	0	0	17	0	0	0	0
54	60-69	2500	6	0	0	28	28	0	875	863	0	44	0	0	0	320	320	0	67	26	18	0	0	0	183	181	0	210	0	0	12	12	0	0	0	0	41	23	0	0	2	2	210	210	265	247	0	0	0
55	40-49	2625	6	0	0	0	0	0	960	960	0	48	0	0	0	1175	1175	0	190	40	120	0	0	0	0	0	0	0	0	0	0	0	0	0	0	0	150	30	0	0	0	0	0	0	150	30	0	0	0
56	60-69	1666.67	6	0	0	45	44	0	1025	1019	0	50	0	0	0	1311	1256	0	59	0	0	0	0	0	76	74	0	0	1	1	6	6	0	0	55	55	59	59	0	0	2	2	0	0	123	123	0	0	0
57	50-59	833.33	6	1	1	0	0	0	0	0	0	0	0	0	0	0	0	0	0	0	0	0	0	0	0	0	0	0	0	0	0	0	0	0	0	0	0	0	0	0	0	0	0	0	0	0	0	0	0
58	60-69	3500	6	0	0	0	0	0	55	0	0	2	15	0	0	0	0	0	60	26	0	0	0	0	0	0	0	400	0	0	55	55	15	15	0	0	34	34	0	0	0	0	400	400	1103	1103	27	27	572
59	60-69	1166.67	6	0	0	54	54	0	368	368	0	23	0	0	0	367	0	0	174	64	0	0	0	0	0	0	0	0	0	0	0	0	0	0	367	367	110	110	0	0	0	0	0	0	477	477	0	0	0
60	60-69	1666.67	6	0	0	115	115	0	778	778	0	45	1	1	0	54	0	0	0	0	0	0	0	0	0	0	0	0	0	0	0	0	0	0	54	54	0	0	0	0	0	0	0	0	54	54	0	0	0
61	40-49	1071.43	4.2314	1	0	100	88	8	896	874	0	47	7	0	0	828	0	0	935	166	302	0	0	0	0	0	0	0	12	4	22	22	7	7	828	828	769	467	0	0	0	0	0	0	1677	1367	39	39	0
62	60-69	1666.67	6	1	1	73	70	0	912	756	0	40	45	26	0	1078	668	0	436	89	27	0	0	0	152	147	0	914	3	3	156	156	19	19	410	410	347	320	0	0	5	5	914	914	1904	1877	50	50	0
63	60-69	1750	6	0	0	23	22	0	44	42	0	4	56	56	0	0	0	0	104	34	0	0	0	0	0	0	0	84	1	1	2	2	0	0	0	0	70	70	0	0	0	0	84	84	157	157	0	0	0
64	50-59	500	6	0	0	0	0	0	660	660	0	75	0	0	0	1900	1900	0	117	26	0	0	0	0	0	0	0	0	0	0	0	0	0	0	0	0	91	91	0	0	0	0	0	0	91	91	0	0	0
65	50-59	3375	1.72727	0	1	0	0	0	20	20	0	1	0	0	0	655	633	0	632	0	0	0	0	0	0	0	0	11	0	0	0	0	0	0	22	22	632	632	0	0	0	0	11	11	665	665	0	0	0
66	60-69	3750	6	0	0	26	25	0	330	321	0	22	0	0	0	3	0	0	208	37	37	0	0	0	0	0	0	640	1	1	9	9	0	0	3	3	171	134	0	0	0	0	640	640	832	795	8	8	0
67	50-59	1500	3.39669	0	0	30	21	9	443	431	0	23	0	0	0	228	228	0	170	48	122	0	0	0	0	0	0	0	9	0	12	12	0	0	0	0	122	0	0	0	0	0	0	0	143	12	0	0	0
68	60-69	2500	6	0	0	0	0	0	959	943	0	41	0	0	0	70	0	0	451	133	0	1173	966	0	0	0	0	0	0	0	16	16	0	0	70	70	318	318	207	207	0	0	0	0	659	659	48	48	0
69	30-39	1785.71	6	0	0	0	0	0	375	215	150	5	0	0	0	0	0	0	485	99	214	0	0	0	0	0	0	60	0	0	160	10	0	0	0	0	386	172	0	0	0	0	60	60	623	259	17	17	0
70	70+	1666.67	6	0	0	0	0	0	781	781	0	38	0	0	0	964	964	0	122	0	0	0	0	0	0	0	0	0	0	0	0	0	0	0	0	0	122	122	0	0	0	0	0	0	122	122	0	0	0
71	40-49	2500	2.26446	0	0	0	0	0	0	0	0	2	0	0	0	0	0	0	63	26	36	0	0	0	0	0	0	0	0	0	0	0	0	0	0	0	37	1	0	0	0	0	0	0	37	1	0	0	0
72	60-69	1666.67	5.95868	1	0	0	0	0	570	552	0	38	0	0	0	1521	80	150	0	0	0	1469	969	300	0	0	0	0	0	0	18	18	0	0	1441	1291	0	0	500	200	0	0	0	0	1968	1518	9	9	0
73	50-59	2500	6	0	0	0	0	0	140	140	0	7	0	0	0	329	329	0	262	103	0	0	0	0	0	0	0	0	0	0	0	0	0	0	0	0	159	159	0	0	0	0	0	0	159	159	0	0	0
74	70+	1250	6	0	0	0	0	0	480	482	0	48	0	0	0	2450	2450	0	92	26	18	0	0	0	0	0	0	0	0	0	-2	-2	0	0	0	0	66	48	0	0	0	0	0	0	64	46	0	0	0
75	40-49	757.58	6	0	0	0	0	0	640	640	0	62	0	0	0	250	0	0	154	36	5	0	0	0	245	224	21	0	0	0	0	0	0	0	250	250	118	113	0	0	21	0	0	0	389	363	0	0	0
76	60-69	1250	6	0	0	107	66	41	1280	1280	0	64	0	0	0	1525	1525	0	203	44	41	0	0	0	66	46	20	0	41	0	0	0	0	0	0	0	159	118	0	0	20	0	0	0	220	118	0	0	0
77	60-69	1750	6	0	0	0	0	0	340	340	0	18	0	0	0	95	0	0	54	26	0	0	0	0	0	0	0	0	0	0	0	0	0	0	95	95	28	28	0	0	0	0	0	0	123	123	0	0	0
78	70+	833.33	6	0	0	0	0	0	0	0	0	0	0	0	0	0	0	0	0	0	0	0	0	0	0	0	0	0	0	0	0	0	0	0	0	0	0	0	0	0	0	0	0	0	0	0	0	0	0
79	50-59	2500	6	0	0	23	16	6	352	212	132	16	117	0	0	0	0	0	112	22	15	0	0	0	0	0	0	415	7	1	140	8	117	117	0	0	90	75	0	0	0	0	415	415	835	682	66	66	0
80	70+	1750	6	0	0	0	0	0	620	620	0	31	0	0	0	775	775	0	17	0	0	0	0	0	0	0	0	0	0	0	0	0	0	0	0	0	17	17	0	0	0	0	0	0	17	17	0	0	0
81	30-39	2500	6	1	0	0	0	0	0	0	0	2	0	0	0	0	0	0	350	78	250	0	0	0	0	0	0	29	0	0	0	0	0	0	0	0	272	22	0	0	0	0	29	29	301	51	0	0	0
82	60-69	2500	6	0	0	23	22	0	272	266	0	17	44	0	0	46	0	0	60	26	0	0	0	0	0	0	0	6	1	1	6	6	44	44	46	46	34	34	0	0	0	0	6	6	988	988	5	5	846
83	50-59	2500	6	1	0	121	68	24	491	479	0	24	58	29	29	489	0	0	226	60	0	0	0	0	0	0	0	138	53	29	12	12	29	0	489	489	166	166	0	0	0	0	138	138	908	855	21	21	0
84	50-59	2500	6	0	0	25	24	0	336	325	0	21	31	0	0	36	0	0	55	25	0	0	0	0	0	0	0	0	1	1	11	11	31	31	36	36	30	30	0	0	0	0	0	0	178	178	69	69	0
85	40-49	1785.71	6	0	0	23	16	6	450	432	0	30	57	0	0	118	0	0	0	0	0	0	0	0	0	0	0	0	7	1	18	18	57	57	118	118	0	0	0	0	0	0	0	0	217	211	17	17	0
86	60-69	1166.67	6	0	0	48	46	0	408	216	168	24	4	4	0	200	0	0	104	44	40	0	0	0	0	0	0	0	2	2	192	24	0	0	200	200	60	20	0	0	0	0	0	0	463	255	9	9	0
87	60-69	3500	6	0	0	23	22	0	190	185	0	10	0	0	0	192	0	0	204	108	30	0	0	0	0	0	0	119	1	1	5	5	0	0	192	192	96	66	0	0	0	0	119	119	413	383	0	0	0
88	70+	1250	6	1	0	69	66	0	300	280	0	20	45	26	17	0	0	0	0	0	0	0	0	0	19	17	0	0	3	3	20	20	19	2	0	0	0	0	0	0	2	2	0	0	44	27	0	0	0
89	60-69	2500	6	0	0	23	22	0	264	255	0	17	0	0	0	29	0	0	992	207	174	0	0	0	10	6	0	0	1	1	9	9	0	0	29	29	785	611	0	0	4	4	0	0	828	654	0	0	0
90	70+	1666.67	6	1	1	23	22	0	0	0	0	0	0	0	0	394	0	0	39	19	0	700	0	77	0	0	0	0	1	1	0	0	0	0	394	394	20	20	700	623	0	0	0	0	1115	1038	0	0	0
91	70+	3500	6	0	0	38	37	0	0	0	0	0	4	1	3	0	0	0	378	54	36	0	0	0	0	0	0	0	1	1	0	0	3	0	0	0	324	288	0	0	0	0	0	0	332	293	4	4	0
92	70+	1666.67	6	0	0	48	31	15	49	33	25	6	0	0	0	400	0	0	96	19	0	0	0	0	125	74	43	0	17	2	16	-9	0	0	400	400	77	77	0	0	51	8	0	0	932	849	0	0	371
93	20-29	3750	6	0	0	47	31	15	155	90	60	10	0	0	0	123	0	0	443	170	113	0	0	0	0	0	0	37	16	1	65	5	0	0	123	123	273	160	0	0	0	0	37	37	514	326	0	0	0
94	60-69	1666.67	6	0	0	0	0	0	128	124	0	8	0	0	0	0	0	0	0	0	0	0	0	0	0	0	0	0	0	0	4	4	0	0	0	0	0	0	0	0	0	0	0	0	4	4	0	0	0
95	40-49	700	5.95868	1	0	0	0	0	128	128	0	8	0	0	0	0	0	0	0	0	0	0	0	0	0	0	0	75	0	0	0	0	0	0	0	0	0	0	0	0	0	0	75	75	75	75	0	0	0
96	50-59	1666.67	6	0	0	46	46	0	677	677	0	46	0	0	0	120	0	0	565	171	309	0	0	0	0	0	0	0	0	0	0	0	0	0	120	120	394	85	0	0	0	0	0	0	523	214	9	9	0
97	60-69	1250	6	1	0	193	179	0	608	593	0	32	0	0	0	150	0	0	252	91	0	0	0	0	173	173	0	154	14	14	15	15	0	0	150	150	161	161	0	0	0	0	154	154	625	625	131	131	0
98	50-59	1500	6	0	0	0	0	0	256	248	0	16	0	0	0	0	0	0	125	31	94	0	0	0	0	0	0	0	0	0	8	8	0	0	0	0	94	0	0	0	0	0	0	0	102	8	0	0	0
99	40-49	1339.29	4.29752	1	0	0	0	0	164	0	0	5	11	0	0	0	0	0	246	0	0	0	0	0	0	0	0	28	0	0	164	164	11	11	0	0	246	246	0	0	0	0	28	28	449	449	0	0	0
100	70+	833.33	6	0	0	0	0	0	0	0	0	0	0	0	0	0	0	0	136	0	25	0	0	0	0	0	0	0	0	0	0	0	0	0	0	0	136	111	0	0	0	0	0	0	136	111	0	0	0
101	60-69	2500	6	0	0	52	48	0	368	368	0	23	0	0	0	126	0	0	821	0	271	0	0	0	0	0	0	0	4	4	0	0	0	0	126	126	821	550	0	0	0	0	0	0	951	680	0	0	0
102	50-59	833.33	6	1	0	84	70	14	0	0	0	0	0	0	0	60	0	0	524	62	100	0	0	0	0	0	0	0	14	0	0	0	0	0	60	60	462	362	0	0	0	0	0	0	536	422	0	0	0
103	60-69	2500	6	0	0	50	48	0	710	693	0	33	0	0	0	380	0	0	720	314	161	0	0	0	0	0	0	169	2	2	17	17	0	0	380	380	406	245	0	0	0	0	169	169	983	822	9	9	0
104	60-69	2500	6	0	0	0	0	0	336	336	0	21	0	0	0	10	0	0	334	117	197	0	0	0	0	0	0	0	0	0	0	0	0	0	10	10	217	20	0	0	0	0	0	0	245	48	18	18	0
105	50-59	2500	6	1	0	0	0	0	0	0	0	0	0	0	0	227	0	0	315	65	41	1361	382	500	0	0	0	195	0	0	0	0	0	0	227	227	250	209	979	479	0	0	195	195	1651	1110	0	0	0
106	70+	2500	6	0	0	0	0	0	0	0	0	23	0	0	0	0	0	0	220	40	126	0	0	0	0	0	0	256	0	0	0	0	0	0	0	0	180	54	0	0	0	0	256	256	446	320	10	10	0
107	40-49	833.33	6	0	0	23	16	6	448	253	161	23	0	0	0	256	0	0	200	120	30	0	0	0	0	0	0	0	7	1	195	34	0	0	256	256	80	50	0	0	0	0	0	0	538	341	0	0	0
108	30-39	1785.71	6	0	0	0	0	0	450	270	180	30	15	0	0	0	0	0	209	68	0	0	0	0	0	0	0	10	0	0	180	0	15	15	0	0	141	141	0	0	0	0	10	10	346	166	0	0	0
109	40-49	833.33	6	0	0	190	190	0	282	276	0	12	798	798	0	320	0	0	425	45	0	0	0	0	274	274	0	0	0	0	6	6	0	0	320	320	380	380	0	0	0	0	0	0	742	742	36	36	0
110	50-59	1750	6	1	0	0	0	0	0	0	0	0	0	0	0	0	0	0	232	22	13	0	0	0	0	0	0	0	0	0	0	0	0	0	0	0	210	197	0	0	0	0	0	0	210	197	0	0	0
111	50-59	1500	6	0	0	0	0	0	288	279	0	18	0	0	0	508	0	0	78	52	0	796	206	0	0	0	0	166	0	0	9	9	0	0	508	508	26	26	590	590	0	0	166	166	1299	1299	0	0	0
112	50-59	3375	5.92562	0	0	0	0	0	447	442	0	24	0	0	0	288	0	0	0	0	0	0	0	0	0	0	0	0	0	0	5	5	0	0	288	288	0	0	0	0	0	0	0	0	293	293	0	0	0
113	70+	1250	6	0	0	0	0	0	0	0	0	0	0	0	0	0	0	0	342	200	0	0	0	0	0	0	0	114	0	0	0	0	0	0	0	0	142	142	0	0	0	0	114	114	256	256	0	0	0
114	<20	1750	3.29752	0	0	0	0	0	105	105	0	5	0	0	0	0	0	0	386	75	201	0	0	0	0	0	0	0	0	0	0	0	0	0	0	0	311	110	0	0	0	0	0	0	311	110	0	0	0
115	30-39	1190.48	6	1	0	0	0	0	150	143	0	7	0	0	0	643	0	0	286	44	26	0	0	0	0	0	0	153	0	0	7	7	0	0	643	643	242	216	0	0	0	0	153	153	1045	1019	0	0	0
116	60-69	1166.67	6	0	0	0	0	0	0	0	0	0	0	0	0	0	0	0	132	120	12	0	0	0	0	0	0	45	0	0	0	0	0	0	0	0	12	0	0	0	0	0	45	45	57	45	0	0	0
117	60-69	833.33	6	0	0	25	16	0	969	560	387	45	15	0	0	0	0	0	541	84	57	0	0	0	0	0	0	0	9	9	409	22	15	15	0	0	457	400	0	0	0	0	0	0	890	446	0	0	0
118	60-69	2500	6	0	0	149	143	0	560	560	0	35	0	0	0	877	0	0	316	101	0	0	0	0	0	0	0	0	6	6	0	0	0	0	877	877	215	215	0	0	0	0	0	0	1098	1098	0	0	0
119	60-69	2500	5.66116	0	0	46	44	0	920	909	0	23	0	0	0	134	0	0	286	65	10	0	0	0	0	0	0	150	2	2	11	11	0	0	134	134	221	211	0	0	0	0	150	150	533	523	15	15	0
120	60-69	2500	6	0	0	103	68	29	0	0	0	0	0	0	0	1080	0	0	695	114	446	1411	383	228	0	0	0	0	35	6	0	0	0	0	1080	1080	581	135	1028	800	0	0	0	0	2724	2021	0	0	0
121	60-69	1750	6	0	0	50	50	0	629	614	0	31	0	0	0	519	0	0	755	624	85	0	0	0	0	0	0	120	0	0	15	15	0	0	519	519	131	46	0	0	0	0	120	120	785	700	0	0	0
122	40-49	1086.96	6	1	0	75	72	0	384	372	0	24	0	0	0	481	0	0	0	0	0	0	0	0	29	27	0	20	3	3	12	12	0	0	481	481	0	0	0	0	2	2	20	20	541	541	23	23	0
123	50-59	1136.36	6	1	0	23	22	0	361	351	0	19	6	4	2	128	0	0	405	66	51	0	0	0	0	0	0	39	1	1	10	10	2	0	128	128	339	288	0	0	0	0	39	39	1392	1339	13	13	860
124	50-59	1166.67	6	0	0	357	213	131	1027	583	409	53	45	14	26	1027	0	0	651	107	169	1319	383	176	51	33	16	146	144	13	444	35	31	5	1027	1027	544	375	936	760	18	2	146	146	3293	2365	3	2	0
125	60-69	1666.67	6	1	0	46	44	0	304	295	0	19	0	0	0	946	57	0	117	25	6	1342	819	21	0	0	0	160	2	2	9	9	0	0	889	889	92	86	523	502	0	0	160	160	1675	1648	0	0	0
126	70+	2500	6	0	0	0	0	0	220	220	0	11	0	0	0	380	380	0	169	42	0	0	0	0	0	0	0	0	0	0	0	0	0	0	0	0	127	127	0	0	0	0	0	0	179	179	0	0	52
127	40-49	1875	6	1	1	77	76	0	570	555	0	30	1	1	0	245	0	0	257	69	0	0	0	0	0	0	0	0	1	1	15	15	0	0	245	245	188	188	0	0	0	0	0	0	449	449	0	0	0
128	40-49	583.33	6	1	1	0	0	0	140	0	40	2	0	0	0	814	0	0	774	266	386	1140	393	200	0	0	0	0	0	0	140	100	0	0	814	814	508	122	747	547	0	0	0	0	2209	1583	0	0	0
129	50-59	1166.67	4.89256	1	1	0	0	0	125	40	0	1	0	0	0	0	0	0	250	80	0	0	0	0	0	0	0	0	0	0	85	85	0	0	0	0	170	170	0	0	0	0	0	0	255	255	0	0	0
130	60-69	1166.67	1.52893	0	0	254	148	58	0	0	0	0	70	8	5	0	0	0	164	8	5	0	0	0	362	253	104	0	106	48	0	0	62	57	0	0	156	151	0	0	109	5	0	0	433	261	0	0	0
131	60-69	833.33	2.89256	1	0	60	23	0	0	0	0	2	0	0	0	0	0	0	250	52	0	560	560	0	60	60	0	78	37	37	0	0	0	0	0	0	198	198	0	0	0	0	78	78	367	367	54	54	0
132	60-69	1666.67	5.82645	0	0	23	22	0	0	0	0	0	0	0	0	371	137	0	331	40	52	1060	648	412	71	71	0	99	1	1	0	0	0	0	234	234	291	239	412	0	0	0	99	99	1037	573	0	0	0
133	50-59	4500	6	0	0	221	60	24	266	259	0	14	0	0	0	0	0	0	274	32	0	0	0	0	0	0	0	0	161	137	7	7	0	0	0	0	242	242	0	0	0	0	0	0	410	386	0	0	0
134	50-59	3500	5.95868	0	0	154	92	56	931	908	0	49	80	80	0	68	50	0	570	24	76	0	0	0	46	42	0	0	62	6	23	23	0	0	18	18	546	470	0	0	4	4	0	0	653	521	0	0	0
135	30-39	3500	6	0	0	103	103	0	16	16	0	1	2	2	0	0	0	0	390	0	0	220	0	0	19	19	0	1010	0	0	0	0	0	0	0	0	390	390	220	220	0	0	1010	1010	1620	1620	0	0	0
136	40-49	2500	5.36364	0	0	0	0	0	0	0	0	0	0	0	0	0	0	0	398	41	0	0	0	0	0	0	0	0	0	0	0	0	0	0	0	0	357	357	0	0	0	0	0	0	357	357	0	0	0
137	50-59	1250	6	0	0	25	24	0	816	790	0	51	0	0	0	97	0	0	55	25	0	0	0	0	0	0	0	260	1	1	26	26	0	0	97	97	30	30	0	0	0	0	260	260	414	414	0	0	0
138	60-69	2500	5.56198	0	0	0	0	0	0	0	0	0	0	0	0	0	0	0	390	62	0	0	0	0	0	0	0	77	0	0	0	0	0	0	0	0	328	328	0	0	0	0	77	77	405	405	0	0	0
139	20-29	2083.33	4.89256	0	0	0	0	0	0	0	0	1	0	0	0	0	0	0	60	0	0	0	0	0	0	0	0	0	0	0	0	0	0	0	0	0	60	60	0	0	0	0	0	0	60	60	0	0	0
140	30-39	2187.5	6	0	1	0	0	0	19	18	0	0	0	0	0	0	0	0	0	0	0	0	0	0	0	0	0	0	0	0	1	1	0	0	0	0	0	0	0	0	0	0	0	0	1	1	0	0	0
141	40-49	1785.71	6	0	0	74	24	0	789	766	0	46	0	0	0	371	0	0	354	117	237	0	0	0	0	0	0	0	50	50	23	23	0	0	371	371	237	0	0	0	0	0	0	0	681	444	0	0	0
142	60-69	875	6	0	0	204	197	0	759	743	0	33	12	0	0	357	276	0	355	99	0	0	0	0	64	62	0	276	7	7	16	16	12	12	81	81	256	256	0	0	2	2	276	276	734	734	84	84	0
143	50-59	2500	6	0	0	0	0	0	640	0	0	63	0	0	0	126	0	0	1244	377	200	0	0	0	0	0	0	6	0	0	640	640	0	0	126	126	867	667	0	0	0	0	6	6	1639	1439	0	0	0
144	50-59	1875	6	0	0	254	248	0	558	540	0	36	5	2	2	503	111	0	264	59	0	1482	739	409	62	61	0	0	6	6	18	18	3	1	392	392	205	205	743	334	1	1	0	0	1382	971	14	14	0
145	40-49	2500	6	0	0	46	44	0	720	698	0	45	0	0	0	114	0	0	227	90	0	0	0	0	0	0	0	0	2	2	22	22	0	0	114	114	137	137	0	0	0	0	0	0	275	275	0	0	0
146	50-59	2500	6	0	0	96	66	27	300	290	0	20	0	0	0	170	0	0	150	44	106	0	0	0	52	48	0	0	30	3	10	10	0	0	170	170	106	0	0	0	4	4	0	0	320	187	0	0	0
147	40-49	525	5.82645	1	0	46	46	0	904	904	0	60	15	14	0	100	100	0	0	0	0	1935	1535	0	0	0	0	50	0	0	0	0	1	1	0	0	0	0	400	400	0	0	50	50	761	761	20	20	290
148	20-29	583.33	5.36364	1	0	100	68	28	307	180	120	15	4	3	0	15	0	0	100	42	18	0	0	0	139	81	18	885	32	4	127	7	1	1	15	15	58	40	0	0	58	40	885	885	1176	992	0	0	0
149	60-69	2500	4.09917	0	0	0	0	0	368	368	0	23	0	0	0	81	0	0	61	27	0	0	0	0	0	0	0	0	0	0	0	0	0	0	81	81	34	34	0	0	0	0	0	0	115	115	0	0	0
150	40-49	2250	6	0	0	26	18	7	502	299	191	21	0	0	0	45	0	0	0	0	0	0	0	0	0	0	0	0	8	1	203	12	0	0	45	45	0	0	0	0	0	0	0	0	256	58	0	0	0
151	30-39	1785.71	4.39669	1	0	40	28	12	75	0	25	1	0	0	0	54	0	0	712	250	153	0	0	0	60	42	18	347	12	0	75	50	0	0	54	54	462	309	0	0	18	0	347	347	2558	2350	90	90	1500
152	<20	2187.5	6	0	0	0	0	0	500	500	0	25	0	0	0	25	0	0	197	42	147	0	0	0	0	0	0	36	0	0	0	0	0	0	25	25	155	8	0	0	0	0	36	36	216	69	0	0	0
153	40-49	1250	6	0	1	23	22	0	1176	1095	0	93	1244	1199	0	0	0	0	260	0	0	0	0	0	408	296	106	0	1	1	81	81	45	45	0	0	260	260	0	0	112	6	0	0	510	404	11	11	0
154	60-69	1666.67	6	0	0	25	25	0	800	784	0	40	0	0	0	168	0	0	268	186	50	0	0	0	30	30	0	579	0	0	16	16	0	0	168	168	82	32	0	0	0	0	579	579	845	795	0	0	0
155	70+	2500	6	0	0	0	0	0	180	180	0	12	0	0	0	0	0	0	0	0	0	0	0	0	0	0	0	0	0	0	0	0	0	0	0	0	0	0	0	0	0	0	0	0	29	29	29	29	0
156	60-69	2500	6	0	0	50	48	0	269	256	0	25	0	0	0	133	0	0	0	0	0	0	0	0	0	0	0	0	2	2	13	13	0	0	133	133	0	0	0	0	0	0	0	0	148	148	0	0	0
157	70+	1666.67	6	0	0	25	24	0	437	420	0	23	0	0	0	197	0	0	348	86	112	0	0	0	0	0	0	0	1	1	17	17	0	0	197	197	262	150	0	0	0	0	0	0	507	395	30	30	0
158	60-69	1666.67	6	1	0	25	24	0	788	720	0	20	0	0	0	0	0	0	741	741	0	0	0	0	0	0	0	750	1	1	68	68	0	0	0	0	0	0	0	0	0	0	750	750	819	819	0	0	0
159	40-49	2100	6	0	0	0	0	0	137	82	47	8	0	0	0	0	0	0	63	0	0	0	0	0	0	0	0	238	0	0	55	8	0	0	0	0	63	63	0	0	0	0	238	238	400	353	44	44	0
160	50-59	6666.67	6	0	0	51	49	0	270	261	0	18	1	1	0	296	0	0	35	6	29	611	589	22	0	0	0	0	2	2	9	9	0	0	296	296	29	0	22	0	0	0	0	0	358	307	0	0	0
161	50-59	2500	6	0	0	86	83	0	304	285	0	38	31	0	0	323	0	0	197	75	101	0	0	0	0	0	0	0	3	3	19	19	31	31	323	323	122	21	0	0	0	0	0	0	552	451	54	54	0
162	50-59	714.29	5.42975	0	1	0	0	0	672	651	0	42	0	0	0	252	0	0	200	0	0	0	0	0	0	0	0	0	0	0	21	21	0	0	252	252	200	200	0	0	0	0	0	0	473	473	0	0	0
163	60-69	1785.71	6	0	0	0	0	0	270	261	0	18	0	0	0	72	0	0	311	40	84	0	0	0	0	0	0	0	0	0	9	9	0	0	72	72	271	187	0	0	0	0	0	0	352	268	0	0	0
164	60-69	2500	6	0	1	0	0	0	570	330	210	30	0	0	0	135	82	51	443	13	24	0	0	0	0	0	0	216	0	0	240	30	0	0	53	2	430	406	0	0	0	0	216	216	1087	802	148	148	0
165	40-49	1381.58	2.92562	0	0	0	0	0	0	0	0	0	0	0	0	0	0	0	0	0	0	0	0	0	0	0	0	0	0	0	0	0	0	0	0	0	0	0	0	0	0	0	0	0	0	0	0	0	0
166	50-59	1875	6	1	0	130	90	0	884	854	0	44	88	0	0	1500	0	0	180	41	20	1662	590	450	0	0	0	21	40	40	30	30	88	88	1500	1500	139	119	1072	622	0	0	21	21	2890	2420	0	0	0
167	40-49	1500	5.39669	1	0	323	16	6	220	210	0	10	0	0	0	449	0	0	0	0	0	0	0	0	0	0	0	315	307	301	10	10	0	0	449	449	0	0	0	0	0	0	315	315	1099	1093	18	18	0
168	70+	3500	6	0	0	90	64	20	504	294	0	23	0	0	0	1416	235	0	273	30	98	536	536	0	0	0	0	35	26	6	210	210	0	0	1181	1181	243	145	0	0	0	0	35	35	1736	1618	41	41	0
169	70+	2500	6	0	0	93	90	0	255	246	0	17	0	0	0	404	0	0	57	0	0	1331	714	7	0	0	0	35	3	3	9	9	0	0	404	404	57	57	617	610	0	0	35	35	1125	1118	0	0	0
170	30-39	375	5.33058	0	0	0	0	0	0	0	0	0	0	0	0	0	0	0	69	0	0	0	0	0	0	0	0	0	0	0	0	0	0	0	0	0	69	69	0	0	0	0	0	0	69	69	0	0	0
171	30-39	1190.48	6	0	0	0	0	0	270	108	54	18	0	0	0	0	0	0	0	0	0	0	0	0	0	0	0	0	0	0	162	108	0	0	0	0	0	0	0	0	0	0	0	0	162	108	0	0	0
172	50-59	700	3.06612	0	0	0	0	0	250	243	0	13	0	0	0	39	0	0	333	152	46	0	0	0	0	0	0	0	0	0	7	7	0	0	39	39	181	135	0	0	0	0	0	0	227	181	0	0	0
173	70+	1500	6	0	0	0	0	0	447	433	0	27	0	0	0	209	0	0	390	89	45	0	0	0	0	0	0	20	0	0	14	14	0	0	209	209	301	256	0	0	0	0	20	20	544	499	0	0	0
174	60-69	2500	6	0	0	115	115	0	320	320	0	16	15	7	0	409	0	0	825	500	80	615	0	0	0	0	0	60	0	0	0	0	8	8	409	409	325	245	615	615	0	0	60	60	1467	1387	50	50	0
175	40-49	2083.33	4.79339	0	1	23	22	0	0	0	0	0	0	0	0	0	0	0	0	0	0	155	0	0	0	0	0	0	1	1	0	0	0	0	0	0	0	0	155	155	0	0	0	0	171	171	15	15	0
176	60-69	1666.67	5.36364	1	0	0	0	0	1037	1007	0	61	0	0	0	3939	95	0	218	50	0	0	0	0	0	0	0	72	0	0	30	30	0	0	3844	3844	168	168	0	0	0	0	72	72	4114	4114	0	0	0
177	50-59	833.33	6	1	1	92	88	0	624	594	0	30	0	0	0	482	0	0	157	31	110	0	0	0	0	0	0	0	4	4	30	30	0	0	482	482	126	16	0	0	0	0	0	0	744	634	0	0	102
178	50-59	6666.67	6	0	0	0	0	0	595	350	227	35	0	0	0	102	0	0	228	71	126	0	0	0	0	0	0	140	0	0	245	18	0	0	102	102	157	31	0	0	0	0	140	140	644	291	0	0	0
179	60-69	2500	5.99174	0	0	48	40	6	405	392	0	27	0	0	0	654	0	0	371	30	30	0	0	0	0	0	0	1560	8	2	13	13	0	0	654	654	341	311	0	0	0	0	1560	1560	2576	2540	0	0	0
180	60-69	2500	6	0	0	0	0	0	0	0	0	0	0	0	0	24	0	0	0	0	0	0	0	0	0	0	0	100	0	0	0	0	0	0	24	24	0	0	0	0	0	0	100	100	124	124	0	0	0
181	30-39	1666.67	6	1	0	100	100	0	558	541	0	33	0	0	0	1167	208	0	698	173	435	199	0	0	76	61	0	120	0	0	17	17	0	0	959	959	525	90	199	199	15	15	120	120	1863	1428	28	28	0
182	50-59	2500	5.95868	0	0	23	15	7	494	299	182	26	0	0	0	275	0	0	325	61	121	0	0	0	76	52	23	0	8	1	195	13	0	0	275	275	264	143	0	0	24	1	0	0	766	433	0	0	0
183	30-39	2083.33	6	1	1	71	68	0	530	413	0	28	7	0	0	441	0	0	426	82	0	0	0	0	0	0	0	50	3	3	117	117	7	7	441	441	344	344	0	0	0	0	50	50	962	962	0	0	0
184	60-69	2500	6	0	0	25	24	0	240	233	0	15	0	0	0	61	0	0	266	31	50	0	0	0	0	0	0	0	1	1	7	7	0	0	61	61	235	185	0	0	0	0	0	0	304	254	0	0	0
185	30-39	4761.9	6	0	0	0	0	0	988	988	0	52	27	3	2	914	914	0	659	223	0	0	0	0	0	0	0	933	0	0	0	0	24	22	0	0	436	436	0	0	0	0	933	933	3212	3210	268	268	1551
186	40-49	1750	6	1	0	0	0	0	19	18	0	1	0	0	0	6	0	0	0	0	0	0	0	0	0	0	0	0	0	0	1	1	0	0	6	6	0	0	0	0	0	0	0	0	7	7	0	0	0
187	50-59	1250	1.6281	0	1	0	0	0	0	0	0	1	69	24	10	0	0	0	0	0	0	0	0	0	0	0	0	0	0	0	0	0	45	35	0	0	0	0	0	0	0	0	0	0	45	35	0	0	0
188	50-59	875	5.92562	0	0	114	110	0	192	186	0	12	39	10	0	101	0	0	59	11	0	0	0	0	0	0	0	0	4	4	6	6	29	29	101	101	48	48	0	0	0	0	0	0	197	197	9	9	0
189	50-59	3333.33	6	0	0	0	0	0	180	180	0	10	0	0	0	50	0	0	206	15	0	0	0	0	0	0	0	0	0	0	0	0	0	0	50	50	191	191	0	0	0	0	0	0	241	241	0	0	0
190	60-69	2500	6	0	0	0	0	0	279	270	0	18	0	0	0	210	0	0	244	69	0	0	0	0	0	0	0	0	0	0	9	9	0	0	210	210	175	175	0	0	0	0	0	0	394	394	0	0	0
191	40-49	961.54	6	1	1	92	88	0	1039	893	130	37	30	29	0	442	8	0	65	25	0	0	0	0	72	72	0	82	4	4	146	16	1	1	434	434	40	40	0	0	0	0	82	82	722	592	15	15	0
192	60-69	1250	2.26446	0	0	0	0	0	0	0	0	2	0	0	0	0	0	0	190	0	0	0	0	0	0	0	0	0	0	0	0	0	0	0	0	0	190	190	0	0	0	0	0	0	190	190	0	0	0
193	60-69	4500	6	0	0	25	24	0	399	389	0	21	0	0	0	174	0	0	0	0	0	0	0	0	0	0	0	0	1	1	10	10	0	0	174	174	0	0	0	0	0	0	0	0	185	185	0	0	0
194	70+	225	6	1	1	0	0	0	180	180	0	17	0	0	0	425	425	0	189	22	0	0	0	0	0	0	0	30	0	0	0	0	0	0	0	0	167	167	0	0	0	0	30	30	197	197	0	0	0
195	50-59	2934.78	3.72727	1	0	50	48	0	0	0	0	0	0	0	0	157	0	0	439	35	75	0	0	0	0	0	0	0	2	2	0	0	0	0	157	157	404	329	0	0	0	0	0	0	563	488	0	0	0
196	50-59	1500	1	0	1	0	0	0	283	273	0	14	0	0	0	9	0	0	185	35	65	0	0	0	0	0	0	0	0	0	10	10	0	0	9	9	150	85	0	0	0	0	0	0	309	244	0	0	140
197	50-59	2500	6	0	0	114	110	0	510	499	0	23	0	0	0	193	73	0	467	100	80	846	843	0	0	0	0	300	4	4	11	11	0	0	120	120	367	287	3	3	0	0	300	300	822	742	17	17	0
198	50-59	10000	1.13223	0	0	0	0	0	520	260	0	13	0	0	0	0	0	0	110	43	0	0	0	0	0	0	0	0	0	0	260	260	0	0	0	0	67	67	0	0	0	0	0	0	327	327	0	0	0
199	60-69	2500	6	1	0	96	92	0	240	232	0	15	0	0	0	1152	0	0	309	205	0	0	0	0	0	0	0	343	4	4	8	8	0	0	1152	1152	104	104	0	0	0	0	343	343	1636	1636	25	25	0
200	40-49	2916.67	6	0	0	0	0	0	759	627	132	33	0	0	0	158	0	0	569	107	290	0	0	0	0	0	0	28	0	0	132	0	0	0	158	158	462	172	0	0	0	0	28	28	780	358	0	0	0
201	50-59	2500	6	0	0	0	0	0	0	0	0	0	0	0	0	0	0	0	456	96	239	0	0	0	0	0	0	569	0	0	0	0	0	0	0	0	360	121	0	0	0	0	569	569	929	690	0	0	0
202	70+	2500	6	0	0	171	161	5	551	537	0	29	3	2	1	174	0	0	269	22	97	1313	840	0	0	0	0	417	10	5	14	14	1	0	174	174	247	150	473	473	0	0	417	417	1346	1243	10	10	0
203	60-69	1750	6	1	0	71	71	0	1158	754	390	58	0	0	0	13	0	0	130	52	26	0	0	0	0	0	0	20	0	0	404	14	0	0	13	13	78	52	0	0	0	0	20	20	577	161	0	0	62
[truncated: 4 more columns]
